# Supplementary material for: The roles of SMYD4 in epigenetic regulation of cardiac development in zebrafish
Source: PLoS Genet. 2018 Aug 15;14(8):e1007578. doi: 10.1371/journal.pgen.1007578 (PMC6110521; doi:10.1371/journal.pgen.1007578)
Supplement: S2 Table — (XLSX) [file pgen.1007578.s009.xlsx]

## Sheet: blood sample
Table S1: Patients’ clinical characteristics
sample ID	gender	age(months)	diagosis
B810	female	48	DORV
B815	male	20	DORV
B852	male	108	DORV
B854	male	13	DORV
B858	male	60	DORV
B869	male	5	DORV
B873	male	48	DORV
B886	male	36	DORV
B401	female	8	DORV
B404	male	36	DORV
B408	female	8	DORV
B417	male	60	DORV
B437	male	48	DORV
B447	male	4	DORV
B522	female	60	DORV
B579	female	3	DORV
B586	male	3	DORV
B649	male	72	DORV
B653	female	28	DORV
B661	male	10	DORV
B711	male	3	DORV
B753	female	3	DORV
B931	female	6	DORV
A806	male	2	DORV
A1101	male	132	DORV
A1103	male	156	DORV
A1160	female	7	DORV
A1163	male	2	DORV
A1363	male	8	DORV
B877	male	15	DORV
B883	female	24	DORV
B885	female	48	DORV
B891	female	24	DORV
A2321	male	60	ASD
A2000	female	24	ASD
A2048	male	5	ASD
A2049	female	7	ASD
A2056	female	84	ASD
A2083	male	9	ASD
A2087	female	60	ASD
A2095	male	13	ASD
A2123	female	16	ASD
A2124	female	13	ASD
A2132	female	17	ASD
A2137	female	24	ASD
A2181	female	48	ASD
A2185	female	16	ASD
A2188	male	24	ASD
A2195	male	12	ASD
A2196	female	5	ASD
A2201	female	21	ASD
A2210	male	17	ASD
A2220	female	36	ASD
A2227	female	7	ASD
A2233	male	84	ASD
A2337	male	24	ASD
A2246	male	9	ASD
A2255	male	60	ASD
A2263	male	18	ASD
A2269	female	60	ASD
A2275	male	14	ASD
A2282	male	7	ASD
A2289	female	24	ASD
A2340	male	72	TOF
B851	male	4	TOF
B853	female	96	TOF
B855	female	96	TOF
B856	male	19	TOF
B857	male	24	TOF
B859	female	24	TOF
B860	female	5	TOF
B865	male	10	TOF
B866	female	22	TOF
B867	male	10	TOF
B870	male	4	TOF
A2460	female	36	TOF
B872	male	24	TOF
B874	male	12	TOF
B875	male	13	TOF
B876	female	8	TOF
B877	male	15	TOF
B880	female	2	TOF
B883	female	24	TOF
B885	female	48	TOF
B890	female	18	TOF
B891	female	24	TOF
B892	male	16	TOF
B894	male	8	TOF
B896	female	8	TOF
B899	female	9	TOF
B900	male	16	TOF
B901	male	7	TOF
B902	male	6	TOF
B908	male	17	TOF
A2626	male	84	TOF
B909	male	5	TOF
B910	female	7	TOF
B911	male	11	TOF
B911	male	11	TOF
B913	female	72	TOF
B912	male	24	TOF
B913	male	6	TOF
B914	female	20	TOF
B915	male	24	TOF
B917	male	9	TOF
B920	male	8	TOF
B923	male	70	TOF
B924	female	6	TOF
B925	male	60	TOF
B928	female	156	TOF
B929	female	11	TOF
B932	female	13	TOF
B934	male	8	TOF

## Sheet: tisse-sample
Table S1: Patients’ clinical characteristics
sample ID	gender	age(months)	diagosis
T228	male	12	TOF
T229	female	1	TOF
T231	male	48	TOF
T233	female	18	TOF
T238	male	60	TOF
T239	male	4	TOF
T244	male	2	TOF
T245	male	84	TOF
T246	female	3	TOF
T247	female	11	TOF
T248	female	6	TOF
T250	male	10	TOF
T252	male	3	TOF
T253	male	5	TOF
T254	male	3	TOF
T255	male	11	TOF
T256	male	4	TOF
T258	male	5	TOF
T259	male	5	TOF
T260	female	7	TOF
T261	male	7	TOF
T262	female	7	TOF
T265	female	8	TOF
T267	male	24	TOF
T268	female	7	TOF
T272	female	10	TOF
T273	male	9	TOF
T275	male	8	TOF
T287	male	16	TOF
T288	male	3	TOF
T332	male	21	TOF
T343	male	5	TOF
T011	male	14	TOF
T027	female	36	TOF
T028	male	24	TOF
T029	male	10	TOF
T046	male	8	TOF
T053	male	10	TOF
T055	female	12	TOF
T076	male	5	TOF
T114	female	12	TOF
T119	male	8	TOF
T178	female	24	TOF
T187	male	36	TOF
T188	male	24	TOF
T194	male	12	TOF
T38	male	12	TOF
T44	male	5	TOF
T54	female	5	TOF
T62	male	14	TOF
T196	male	9	TOF/PDA
T8	male	13	TOF/PFO
T128	male	2	TOF/PFO
T129	female	8	TOF/PFO
T161	male	8	TOF/PFO
T185	male	36	TOF/PFO
T285	male	8	TOF
T280	male	5	VSD
T282	male	24	VSD
T289	male	3	VSD
T293	male	9	VSD
T298	male	4	VSD
T016	male	1	VSD
T058	male	12	VSD
T071	male	120	VSD
T081	male	18	VSD
T087	male	12	VSD
T092	female	24	VSD
T095	male	48	VSD
T100	male	8	VSD
T112	male	72	VSD
T118	male	17	VSD
T113	female	6	VSD/Apwindow/RVAMB/PFO
T278	male	36	DCRV
T294	male	48	DCRV
T301	male	24	DCRV
T302	female	2	DCRV
T314	female	36	DCRV
T350	male	4	DCRV
T355	female	72	DCRV
T015	female	24	DCRV
T017	male	48	DCRV
T057	male	156	DCRV
T060	male	96	DCRV
T120	male	156	DCRV
T182	female	8	DORV/ASD/PFO/PS
T102	female	9	DORV/VSD
T243	female	8	VSD
T263	male	36	VSD
T270	male	11	VSD
T339	male	2	VSD
T345	female	96	VSD
T227	female	132	VSD
T230	female	108	VSD
T047	female	36	VSD
