# Supplementary material for: The roles of SMYD4 in epigenetic regulation of cardiac development in zebrafish
Source: PLoS Genet. 2018 Aug 15;14(8):e1007578. doi: 10.1371/journal.pgen.1007578 (PMC6110521; doi:10.1371/journal.pgen.1007578)
Supplement: S4 Table — (XLSX) [file pgen.1007578.s011.xlsx]

## Sheet: zebrafish-qPCR
Primer name	sequence
β-actin-Zebrafish-F	CGAGCTGTCTTCCCATCCA
β-actin-Zebrafish-R	TCACCAACGTAGCTGTCTTTCTG
smyd4-zebrafish-F	CCAGGGATGAAGTGTGTGAA
smyd4-zebrafish-R	GATCTGATGACCACAGGATGAC

## Sheet: zebrafish-CRISPR
	target site	oligo1	oligo2	Primer for genotype-F	Primer for genotype-R
smyd4-TPR1	GGAGTAATGAAGCACTGCTG	aTAGGAGTAATGAAGCACTGCTGgt	taAAACCAGCAGTGCTTCATTACTc	AGGTCGCCACATGTTAGTCA	CGTGAAGCAGGTGAGTGTTG
smyd4-ZMYND	GGAGCTGATCTGCTGGCCAT	aTAGGAGCTGATCTGCTGGCCATgt	taAAACATGGCCAGCAGATCAGCTc	TTGTGGATTCAGTTGTTCAGTG	TCTATGCCCTCAAACCTCGG
SMYD4-SET-1	GGAGCGTCAGCGCCTCCTGC	aTAGGAGCGTCAGCGCCTCCTGCgt	taAAACGCAGGAGGCGCTGACGCTc	CAAGCATCTCCTTCACTACAGG	GGCTTTCCACATTTCACACA
