# Supplementary material for: The roles of SMYD4 in epigenetic regulation of cardiac development in zebrafish
Source: PLoS Genet. 2018 Aug 15;14(8):e1007578. doi: 10.1371/journal.pgen.1007578 (PMC6110521; doi:10.1371/journal.pgen.1007578)
Supplement: S5 Table — (XLSX) [file pgen.1007578.s012.xlsx]

## Sheet: Target exon sequencing
targetChr	targetStart	targetEnd	targetLength(bp)	coverageLength(bp)	CoverageRate(%)
chr17	1684579	1684733	154	154	1
chr17	1686324	1686452	128	128	1
chr17	1686653	1686770	117	117	1
chr17	1687619	1687755	136	136	1
chr17	1690103	1690267	164	164	1
chr17	1690715	1690898	183	183	1
chr17	1703150	1704318	1168	1168	1
chr17	1707919	1708009	90	90	1
chr17	1715264	1715409	145	145	1
chr17	1718004	1718089	85	85	1
chr17	1731154	1731288	134	134	1
chr17	1733076	1733432	356	356	1
chr17	1733453	1733561	108	108	1

## Sheet: cDNA-Sager sequencing
Primer name	sequence
SMYD4-cDNA-PCR-1F	GAGACCAGGGCGCAGTT
SMYD4-cDNA-PCR-1R	AGAAGTGAAGAGGAGTGAAGAAAGA
SMYD4-cDNA-PCR-2F	TCTGCTTCAAAAGTGGGCT
SMYD4-cDNA-PCR-2R	GCTGGTGTGGCTGTGAAGTT
SMYD4-cDNA-PCR-3F	AGAATGTCTGGTGGCCCTG
SMYD4-cDNA-PCR-3R	TCCTGGCTGCAATACTTGGC
SMYD4-cDNA-PCR-4F	GCCATCCCAACTGAGAGGAT
SMYD4-cDNA-PCR-4R	CACGTCATCTCCCTGCATGG
SMYD4-cDNA-PCR-5F	GCTGTCTCGTTGCCACAAAA
SMYD4-cDNA-PCR-5R	CGCCACTCCCCAAATAGTCA
SMYD4-cDNA-PCR-6F	GCTTGTCAAACTGAGGCACA
SMYD4-cDNA-PCR-6R	ATGGGCTCCTTTTCTGTGGG
